# Supplementary material for: Patterns of Failure in Synchronous Metastatic Non-Small Cell Lung Cancer Without Driver Alterations According to Metastatic Burden
Source: Cancers (Basel). 2026 Apr 24;18(9):1363. doi: 10.3390/cancers18091363 (PMC13162817; doi:10.3390/cancers18091363)
Supplement: Supplementary file 1 [file cancers-18-01363-s001.zip]

Archive with 1 entries (1 files):
- cancers-4260601-supplementary.pdf
